# Supplementary material for: Single-Mode-Tuned Tricolor Emissions of Upconversion/Afterglow Hybrids for Anticounterfeiting Applications
Source: Nanomaterials (Basel). 2022 Sep 9;12(18):3123. doi: 10.3390/nano12183123 (PMC9503111; doi:10.3390/nano12183123)
Supplement: Supplementary file 1 [file nanomaterials-12-03123-s001.zip]

Archive with 1 entries (1 files):
- nanomaterials-1855279-supplementary.pdf
